# Supplementary material for: Analysis of Cerebral Small Vessel Changes in AD Model Mice
Source: Biomedicines. 2022 Dec 25;11(1):50. doi: 10.3390/biomedicines11010050 (PMC9855388; doi:10.3390/biomedicines11010050)
Supplement: Supplementary file 1 [file biomedicines-11-00050-s001.zip]

Archive with 1 entries (1 files):
- biomedicines-2034455-supplementary.pdf
